# Supplementary material for: Niche differentiation and biogeography of Bathyarchaeia in paddy soil ecosystems: a case study in eastern China
Source: Environ Microbiome. 2024 Mar 1;19:13. doi: 10.1186/s40793-024-00555-8 (PMC10908009; doi:10.1186/s40793-024-00555-8)
Supplement: Supplementary file 1 — Additional file 1: It’s.xlsx file and include two tables. The title of the tables are Physicochemical parameter details of the samples (Table S1) and Nice overlap of Bathyarchaeia and other archaea (Table S2), respectively. [file 40793_2024_555_MOESM1_ESM.xlsx]

## Sheet: Table S1
Table S1 Physicochemical parameter details of the samples
site	Longitude	Latitude	pH	EC	OM(%)	NH4+	NO3-	Fe(ppm)	TN	TC	C/N
JX	4 days, 20:07:00	28.73	0.222917	214.60	09:10:00	0.0930556	00:00:00	31690.26	00:25:00	02:28:00	09:12:00
JX	4 days, 20:07:00	28.73	05:06:00	4 days, 9:20:00	0.396528	0.101389	00:17:00	30206.25	00:25:00	02:28:00	09:04:00
JX	4 days, 20:07:00	28.73	05:11:00	4 days, 7:30:00	0.393056	0.0993056	00:18:00	31829.37	00:25:00	02:28:00	09:12:00
GX	4 days, 13:11:00	0.975	0.252778	13 days, 12:40:00	09:00:00	01:16:00	0.0423611	35646.48	00:23:00	02:18:00	09:54:00
GX	4 days, 13:11:00	0.975	0.252778	335.70	09:13:00	01:33:00	00:02:00	34326.19	00:23:00	02:22:00	09:54:00
GX	4 days, 13:11:00	0.975	05:07:00	312.80	09:42:00	0.0673611	00:58:00	35052.42	00:23:00	02:23:00	0.41875
GD	113.67	1 day, 1:09:00	0.252083	3 days, 14:37:00	07:17:00	02:00:00	00:04:00	20703.31	00:24:00	02:54:00	0.4625
GD	113.67	1 day, 1:09:00	05:41:00	3 days, 14:54:00	07:16:00	0.0986111	00:00:00	23558.16	00:24:00	02:58:00	0.460417
GD	113.67	1 day, 1:09:00	05:35:00	3 days, 15:14:00	07:18:00	01:52:00	00:00:00	24782.30	00:24:00	02:55:00	10:53:00
HB	4 days, 18:48:00	36.62	0.2625	53.81	05:16:00	0.318056	00:00:00	29686.31	00:20:00	0.109028	0.427778
HB	4 days, 18:48:00	36.62	0.271528	3 days, 2:15:00	0.276389	0.313889	00:00:00	29063.89	00:22:00	02:17:00	0.435417
HB	4 days, 18:48:00	36.62	0.26875	3 days, 21:41:00	05:53:00	06:43:00	00:02:00	26275.85	00:20:00	0.104861	0.422917
XL	117.91	1 day, 7:02:00	06:57:00	112.60	06:28:00	07:06:00	00:00:00	24243.89	00:18:00	0.0895833	09:20:00
XL	117.91	1 day, 7:02:00	06:10:00	3 days, 12:15:00	05:47:00	03:47:00	00:02:00	24519.16	00:17:00	01:57:00	09:32:00
XL	117.91	1 day, 7:02:00	0.259722	110.80	0.259028	02:36:00	00:00:00	26134.57	00:18:00	0.0833333	0.401389
HB1	108.65	1 day, 6:26:00	0.25	112.80	05:08:00	00:46:00	0.0486111	52245.97	00:20:00	0.100694	09:28:00
HB1	108.65	1 day, 6:26:00	0.276389	2 days, 9:18:00	0.333333	00:34:00	02:39:00	62141.55	00:15:00	01:32:00	09:06:00
HB1	108.65	1 day, 6:26:00	0.309028	203.60	0.382639	00:43:00	00:44:00	47771.63	00:19:00	0.102083	0.420833
SH	5 days, 1:48:00	1 day, 7:22:00	06:07:00	6 days, 19:40:00	0.301389	0.0659722	00:00:00	47834.23	00:18:00	0.0909722	0.424306
SH	5 days, 1:48:00	1 day, 7:22:00	06:19:00	137.70	0.309028	00:57:00	00:21:00	48134.24	00:18:00	0.0930556	0.417361
SH	5 days, 1:48:00	1 day, 7:22:00	06:17:00	7 days, 4:50:00	0.302083	02:27:00	00:13:00	45770.95	00:17:00	01:59:00	0.417361
HuN	112.91	1 day, 4:42:00	06:12:00	8 days, 2:30:00	0.353472	0.145833	00:00:00	25350.72	00:21:00	02:29:00	11:00:00
HuN	112.91	1 day, 4:42:00	06:22:00	8 days, 1:40:00	0.388194	03:40:00	00:00:00	32730.03	00:22:00	02:45:00	11:20:00
HuN	112.91	1 day, 4:42:00	06:20:00	8 days, 1:40:00	0.397222	02:34:00	00:00:00	34369.99	00:24:00	0.130556	11:09:00
HZ	106.68	1 day, 9:10:00	06:23:00	5 days, 17:00:00	0.255556	0.254167	00:00:00	38728.91	00:17:00	01:42:00	0.375694
HZ	106.68	1 day, 9:10:00	06:33:00	93.72	05:44:00	03:09:00	00:00:00	37873.56	00:15:00	01:47:00	09:59:00
HZ	106.68	1 day, 9:10:00	06:43:00	5 days, 5:40:00	05:59:00	0.0875	00:01:00	25073.59	00:15:00	01:32:00	0.386111
NB	5 days, 1:37:00	29.79	0.297222	184.70	08:48:00	00:36:00	01:00:00	28324.65	00:26:00	02:29:00	0.3875
NB	5 days, 1:37:00	29.79	06:47:00	164.70	07:16:00	00:33:00	03:34:00	26821.03	00:26:00	02:27:00	0.395833
NB	5 days, 1:37:00	29.79	06:26:00	188.80	07:27:00	00:25:00	00:56:00	25558.24	00:26:00	02:25:00	0.391667
ZM	4 days, 22:08:00	30.98	0.295139	7 days, 16:40:00	0.276389	05:39:00	00:06:00	39691.92	00:15:00	0.0888889	0.481944
ZM	4 days, 22:08:00	30.98	06:42:00	5 days, 21:10:00	06:05:00	02:13:00	00:00:00	35128.70	00:16:00	0.0854167	10:51:00
ZM	4 days, 22:08:00	30.98	0.318056	109.80	05:56:00	04:16:00	00:02:00	40584.67	00:13:00	01:46:00	11:21:00
HN	4 days, 6:49:00	24.68	07:10:00	16 days, 17:30:00	1 day, 15:37:00	0.104861	0.0465278	35888.17	0.0618056	17:43:00	19:48:00
HN	4 days, 6:49:00	24.68	0.304861	19 days, 2:10:00	34.64	00:16:00	01:56:00	34049.44	0.0534722	15:29:00	0.845139
HN	4 days, 6:49:00	24.68	07:23:00	20 days, 9:30:00	33.92	00:36:00	0.267361	46272.87	0.0638889	0.589583	0.647222
YTR	4 days, 7:58:00	1 day, 3:17:00	07:37:00	15 days, 22:30:00	0.776389	0.520139	00:00:00	62593.90	00:47:00	06:46:00	0.6
YTR	4 days, 7:58:00	1 day, 3:17:00	07:36:00	19 days, 22:20:00	0.795833	07:08:00	00:06:00	64980.16	00:49:00	0.297222	0.592361
YTR	4 days, 7:58:00	1 day, 3:17:00	07:05:00	585.80	0.845833	21:45:00	00:01:00	68836.65	00:53:00	07:29:00	0.6
LN	5 days, 3:31:00	41.64	07:12:00	8 days, 8:01:00	0.301389	0.0680556	0.05625	43760.02	00:16:00	0.0951389	11:07:00
LN	5 days, 3:31:00	41.64	0.313889	129.60	0.256944	01:03:00	00:00:00	38926.12	00:15:00	0.0916667	0.504167
LN	5 days, 3:31:00	41.64	0.34375	24 days, 9:50:00	04:38:00	00:45:00	00:03:00	43061.43	00:11:00	01:40:00	12:51:00
HB2	108.77	1 day, 6:27:00	07:36:00	8 days, 20:10:00	0.358333	00:38:00	00:21:00	46831.58	00:23:00	02:42:00	10:52:00
HB2	108.77	1 day, 6:27:00	07:42:00	333.70	0.34375	00:58:00	00:54:00	43103.20	00:25:00	0.128472	0.464583
HB2	108.77	1 day, 6:27:00	0.333333	15 days, 13:10:00	07:58:00	00:35:00	00:20:00	43591.54	00:22:00	0.125	0.50625
HND	103.66	1 day, 3:30:00	0.342361	21 days, 19:30:00	13:17:00	02:32:00	00:00:00	72280.14	00:33:00	0.190278	12:09:00
HND	103.66	1 day, 3:30:00	0.338194	29 days, 2:30:00	12:24:00	0.0986111	00:03:00	70025.09	00:28:00	03:44:00	12:21:00
HND	103.66	1 day, 3:30:00	0.335417	30 days, 0:40:00	15:49:00	01:19:00	00:04:00	80170.72	00:40:00	05:11:00	0.552083
CJ	102.92	24.66	0.352778	199.70	0.220139	01:12:00	00:02:00	36441.64	00:11:00	0.0833333	0.6375
CJ	102.92	24.66	0.340972	381.80	0.261806	02:35:00	00:06:00	35039.75	00:18:00	02:33:00	0.567361
CJ	102.92	24.66	0.34375	9 days, 6:30:00	06:33:00	01:48:00	00:00:00	34112.74	00:16:00	0.110417	12:38:00
CD	117.81	41.80	0.353472	19 days, 11:20:00	0.140278	04:09:00	00:00:00	15357.41	00:07:00	01:00:00	0.633333
CD	117.81	41.80	08:01:00	12 days, 22:10:00	03:40:00	02:53:00	00:06:00	15143.89	00:07:00	01:20:00	17:08:00
CD	117.81	41.80	08:10:00	352.70	0.147917	01:29:00	00:02:00	18235.11	00:07:00	01:27:00	19:32:00
NM	4 days, 15:28:00	40.67	0.35625	374.70	0.225	00:19:00	00:03:00	30131.88	00:09:00	0.1	19:48:00
NM	4 days, 15:28:00	40.67	08:04:00	15 days, 7:40:00	0.250694	00:22:00	00:00:00	32801.91	00:10:00	0.100694	0.774306
NM	4 days, 15:28:00	40.67	08:08:00	16 days, 4:20:00	04:51:00	00:19:00	00:12:00	33915.31	00:09:00	0.0909722	19:49:00

## Sheet: Table S2
Table S2 Nice overlap of Bathyarchaeia and other archaea
	Bathyarchaeia	Methanobacteria	Methanosarcinia	Nitrososphaeria	Thermoplasmata	Methanocellia	Methanomicrobia
Methanobacteria	0.793339
Methanosarcina	0.736434	0.812253
Nitrososphaeria	0.60646	0.454276	0.43399
Thermoplasmata	0.921144	0.675746	0.709884	0.298838
Methanocellia	0.77061	0.83197	0.71759	0.424487	0.415665
Methanomicrobia	0.800873	0.75938	0.926253	0.262299	0.653342	0.783911
Micrarchaeia	1104962	0.433678	0.391553	0.533435	0.275317	0.495055	0.263605
